# Supplementary material for: Methanolic neem (Azadirachta indica) stem bark extract induces cell cycle arrest, apoptosis and inhibits the migration of cervical cancer cells in vitro
Source: BMC Complement Med Ther. 2022 Sep 10;22:239. doi: 10.1186/s12906-022-03718-7 (PMC9463741; doi:10.1186/s12906-022-03718-7)
Supplement: Supplementary file 1 — Additional file 1: . [file 12906_2022_3718_MOESM1_ESM.xlsx]

## Sheet: HeLa qPCR
	CDK1									Bcl2									Survivin									Cyclin A									Cyclin B
	Samples	GAPDH Cq	CDK1 Cq	ΔCq	ΔΔCq	2^-ΔΔCq				Samples	GAPDH Cq	Bcl2 Cq	ΔCq	ΔΔCq	2^-ΔΔCq				Samples	GAPDH Cq	Survivin Cq	ΔCq	ΔΔCq	2^-ΔΔCq				Samples	GAPDH Cq	Cyclin A Cq	ΔCq	ΔΔCq	2^-ΔΔCq				Samples	GAPDH Cq	Cyclin B Cq	ΔCq	ΔΔCq	2^-ΔΔCq
	Control1	17.7315	23.1863	5.45477	-0.52604	1.43997				Control1	18.1974	29.9355	11.738	-0.186233	1.13779				Control1	18.1974	24.0602	5.8628	0.0989391	0.933719				Control1	17.5	23.25	5.75	-0.378889	1.30034				Control1	17.7315	22.6295	4.89793	-0.485503	1.40007
		17.819	23.1231	5.30412	-0.676689	1.59847					18.3389	29.8278	11.4889	-0.435373	1.35226					18.3389	23.8948	5.55591	-0.207949	1.15505					17.4	23.27	5.87	-0.258889	1.19656					17.819	22.6898	4.87073	-0.512701	1.42672
	Control2	17.7734	24.2978	6.52439	0.543582	0.686065				Control2	18.5376	31.0047	12.4671	0.542823	0.686426				Control2	18.5376	24.2394	5.70187	-0.061984	1.0439				Control2	17.46	24.22	6.76	0.631111	0.645679				Control2	17.7734	23.5999	5.82651	0.44308	0.735562
		17.711	24.856	7.14496	1.16415	0.446227					18.4831	30.7469	12.2638	0.339553	0.790286					18.4831	24.2121	5.72903	-0.0348309	1.02444					17.43	24.21	6.78	0.651111	0.63679					17.711	23.6154	5.90441	0.520977	0.6969
	Control3	17.3777	23.0835	5.70586	-0.27495	1.20995				Control3	18.131	29.8572	11.7262	-0.198043	1.14714				Control3	18.131	23.9907	5.85971	0.0958578	0.935716				Control3	17.41	23.19	5.78	-0.348889	1.27358				Control3	17.3777	22.7154	5.33771	-0.0457274	1.0322
		17.3258	23.0766	5.75076	-0.230053	1.17288					18.1402	30.0018	11.8615	-0.0627268	1.04444					18.1402	24.0141	5.87382	0.109967	0.926609					17.37	23.25	5.88	-0.248889	1.18829					17.3258	22.7891	5.46331	0.079874	0.94614
			Avg. ΔCq	5.98081								Avg. ΔCq	11.9243								Avg. ΔCq	5.76386								Avg. ΔCq	6.12889								Avg. ΔCq	5.38343
	IC25_1	18.3658	24.1204	5.75465	-0.226166	1.16972				IC25_1	19.3566	31.647	12.2903	0.366063	0.775897				IC25_1	19.3566	24.9062	5.5496	-0.214254	1.1601				IC25_1	19.14	25.22	6.08	-0.0488889	1.03447				IC25_1	18.3658	23.8498	5.48399	0.100557	0.932673
		18.1979	24.1361	5.93815	-0.0426588	1.03001					19.218	31.5681	12.3501	0.425858	0.744396					19.218	24.8256	5.60763	-0.156222	1.11437					19.17	25.18	6.01	-0.118889	1.0859					18.1979	23.6178	5.4199	0.036472	0.975036
	IC25_2	19.3423	25.1865	5.84417	-0.136644	1.09934				IC25_2	20.2241	31.9924	11.7683	-0.155971	1.11417				IC25_2	20.2241	25.8756	5.65149	-0.112371	1.081				IC25_2	18.28	24.4	6.12	-0.00888889	1.00618				IC25_2	19.3423	24.3375	4.99523	-0.388202	1.30876
		19.4283	25.1573	5.729	-0.251814	1.1907					20.2828	31.9306	11.6479	-0.276419	1.21118					20.2828	25.8925	5.60973	-0.154128	1.11275					18.28	24.43	6.15	0.0211111	0.985473					19.4283	24.3802	4.95188	-0.431552	1.34868
	IC25_3	21.4194	26.5928	5.17333	-0.80748	1.75015				IC25_3	22.0363	33.9838	11.9476	0.0232993	0.98398				IC25_3	22.0363	27.3226	5.28637	-0.477487	1.39232				IC25_3	18.09	23.36	5.27	-0.858889	1.81364				IC25_3	21.4194	24.7769	3.35751	-2.02593	4.07253
		21.4193	26.6284	5.20908	-0.77173	1.70732					22.0604	34.0054	11.945	0.0207318	0.985733					22.0604	27.3993	5.33893	-0.424926	1.3425					18.1	23.31	5.21	-0.918889	1.89066					21.4193	24.4579	3.03858	-2.34485	5.08009
	IC50_1	18.8973	26.4339	7.53665	1.55584	0.34013				IC50_1	19.3577	32.6258	13.2681	1.34378	0.393986				IC50_1	19.3577	26.0063	6.64864	0.884786	0.541568				IC50_1	18.99	26.32	7.33	1.20111	0.43494				IC50_1	18.8973	26.227	7.32977	1.94634	0.259474
		18.7937	26.2622	7.46846	1.48765	0.356593					19.3719	32.715	13.3431	1.41886	0.374009					19.3719	25.9298	6.55797	0.794113	0.576698					19.02	26.35	7.33	1.20111	0.43494					18.7937	26.208	7.41427	2.03084	0.244712
	IC50_2	20.0717	27.9447	7.87299	1.89218	0.269399				IC50_2	20.7832	35.5576	14.7744	2.85011	0.138685				IC50_2	20.7832	27.5703	6.78711	1.02325	0.492007				IC50_2	18.59	26.48	7.89	1.76111	0.295021				IC50_2	20.0717	27.0565	6.9848	1.60137	0.329564
		20.2171	27.6831	7.46603	1.48521	0.357196					21.0033	35.4577	14.4544	2.53014	0.173122					21.0033	27.5412	6.53789	0.77403	0.584782					18.53	26.48	7.95	1.82111	0.283003					20.2171	27.0114	6.79432	1.41089	0.376081
	IC50_3	20.2543	26.6552	6.4009	0.420088	0.747379				IC50_3	20.6769	32.7083	12.0314	0.107093	0.928457				IC50_3	20.6769	26.7543	6.07736	0.313504	0.804685				IC50_3	17.55	23.6	6.05	-0.0788889	1.0562				IC50_3	20.2543	25.0631	4.80881	-0.574623	1.48929
		20.1625	26.613	6.45049	0.469682	0.722124					20.6157	33.1712	12.5554	0.631162	0.645656					20.6157	26.7232	6.10747	0.343617	0.788063					17.41	23.66	6.25	0.121111	0.919479					20.1625	25.1262	4.9637	-0.419738	1.33768
	FAK									MMP2									N Cad									Snail									E Cad
	Samples	GAPDH Cq	FAK Cq	ΔCq	ΔΔCq	2^-ΔΔCq				Samples	GAPDH Cq	MMP2 Cq	ΔCq	ΔΔCq	2^-ΔΔCq				Samples	GAPDH Cq	N Cad Cq	ΔCq	ΔΔCq	2^-ΔΔCq				Samples	GAPDH Cq	Snail Cq	ΔCq	ΔΔCq	2^-ΔΔCq				Samples	GAPDH Cq	E Cad Cq	ΔCq	ΔΔCq	2^-ΔΔCq
	Control1	17.49	24.23	6.74	-0.23	1.17283				Control1	17.49	26.26	8.77	-0.0516667	1.03646				Control1	17.69	24.77	7.08	0.495	0.709562				Control1	17.49	27.86	10.37	-0.781667	1.71912				Control1	17.74	28.96	11.22	0.4175	0.748721
		17.35	24.26	6.91	-0.06	1.04247					17.35	26.34	8.99	0.168333	0.88987					17.63	24.72	7.09	0.505	0.70466					17.35	27.88	10.53	-0.621667	1.53865					17.7	28.84	11.14	0.3375	0.791412
																							-6.585
																							-6.585
	Control2	16.42	23.47	7.05	0.08	0.946058				Control2	16.42	25.22	8.8	-0.0216667	1.01513				Control2	16.52	23.33	6.81	0.225	0.855595				Control2	16.42	28.15	11.73	0.578333	0.669737				Control2	16.73	27.2	10.47	-0.3325	1.25919
		16.37	23.48	7.11	0.14	0.907519					16.37	25.25	8.88	0.0583333	0.960373					16.56	23.34	6.78	0.195	0.873573					16.37	28.23	11.86	0.708333	0.612027					16.77	27.15	10.38	-0.4225	1.34025
																							-6.585
																							-6.585
	Control3	16.6	23.67	7.07	0.1	0.933033				Control3	16.6	25.36	8.76	-0.0616667	1.04367				Control3	16.88	22.57	5.69	-0.895	1.85961				Control3	16.6	27.82	11.22	0.0683333	0.953739				Control3	16.83	27.12	10.29	-0.5125	1.42652
		16.68	23.62	6.94	-0.03	1.02101					16.68	25.41	8.73	-0.0916667	1.0656					16.91	22.97	6.06	-0.525	1.43893					16.68	27.88	11.2	0.0483333	0.967053					16.82	27.47	10.65	-0.1525	1.11149
																					Avg. ΔCq	6.585																	Avg. ΔCq	10.8025
			Avg. ΔCq	6.97								Avg. ΔCq	8.82167																	Avg. ΔCq	11.1517
10 µg/ml MNBE	NB10_1	17.02	24.71	7.69	0.72	0.607097				NB10_1	17.02	27.16	10.14	1.31833	0.400998				NB10_1	17.04	25.01	7.97	1.385	0.382889				NB10_1	17.02	28.76	11.74	0.588333	0.665111				NB10_1	17.1	25.79	8.69	-2.1125	4.3244
		17.09	24.72	7.63	0.66	0.632878					17.09	27.15	10.06	1.23833	0.423862					17.06	24.85	7.79	1.205	0.433769					17.09	28.84	11.75	0.598333	0.660517					17.11	25.91	8.8	-2.0025	4.00694
	NB10_2	17.54	25.11	7.57	0.6	0.659754				NB10_2	17.54	27.6	10.06	1.23833	0.423862				NB10_2	17.54	25.17	7.63	1.045	0.484645				NB10_2	17.54	29.62	12.08	0.928333	0.525465				NB10_2	17.62	25.45	7.83	-2.9725	7.84895
		17.43	25.12	7.69	0.72	0.607097					17.43	27.61	10.18	1.35833	0.390033					17.57	25.1	7.53	0.945	0.51943					17.43	29.64	12.21	1.05833	0.480186					17.67	25.95	8.28	-2.5225	5.74577
20 µg/ml MNBE	NB20_1	17.41	25.22	7.81	0.84	0.558644				NB20_1	17.41	27.74	10.33	1.50833	0.351517				NB20_1	17.38	25.17	7.79	1.205	0.433769				NB20_1	17.41	29.56	12.15	0.998333	0.500578				NB20_1	18.77	25.79	7.02	-3.7825	13.7609
		17.34	25.17	7.83	0.86	0.550953					17.34	27.75	10.41	1.58833	0.332555					17.34	25.11	7.77	1.185	0.439825					17.34	29.55	12.21	1.05833	0.480186					18.59	25.45	6.86	-3.9425	15.3748
	NB20_2	18.31	25.97	7.66	0.69	0.619854				NB20_2	18.31	28.85	10.54	1.71833	0.3039				NB20_2	18.41	24.86	6.45	-0.135	1.09809				NB20_2	18.31	29.35	11.04	-0.111667	1.08048				NB20_2	17.99	26.44	8.45	-2.3525	5.10708
		18.3	26	7.7	0.73	0.602904					18.3	28.7	10.4	1.57833	0.334869					18.44	24.92	6.48	-0.105	1.07549					18.3	29.32	11.02	-0.131667	1.09556					17.94	26.68	8.74	-2.0625	4.1771
	NB20_3	17.43	25.37	7.94	0.97	0.510506				NB20_3	17.43	27.95	10.52	1.69833	0.308142				NB20_3	17.77	24.12	6.35	-0.235	1.17691				NB20_3	17.43	28.57	11.14	-0.0116667	1.00812				NB20_3	17.97	25.35	7.38	-3.4225	10.722
		17.44	25.35	7.91	0.94	0.521233					17.44	27.92	10.48	1.65833	0.316805					17.73	24.01	6.28	-0.305	1.23542					17.44	28.49	11.05	-0.101667	1.07301					17.91	25.43	7.52	-3.2825	9.73041
30 µg/ml MNBE	NB30_1	16.8	25.01	8.21	1.24	0.423373				NB30_1	16.8	27.51	10.71	1.88833	0.270119				NB30_1	16.8	24.77	7.97	1.385	0.382889				NB30_1	16.8	28.69	11.89	0.738333	0.599431				NB30_1	17.36	27.35	9.99	-0.8125	1.75625
		16.85	25.09	8.24	1.27	0.41466					16.85	27.53	10.68	1.85833	0.275795					16.85	24.77	7.92	1.335	0.396392					16.85	28.67	11.82	0.668333	0.629233					17.19	27.67	10.48	-0.3225	1.2505
	NB30_2	17.19	25.43	8.24	1.27	0.41466				NB30_2	17.19	27.9	10.71	1.88833	0.270119				NB30_2	17.51	24.45	6.94	0.355	0.78187				NB30_2	17.19	29.02	11.83	0.678333	0.624887				NB30_2	17.6	27.75	10.15	-0.6525	1.57189
		17.18	25.44	8.26	1.29	0.408951					17.18	27.9	10.72	1.89833	0.268253					17.53	24.78	7.25	0.665	0.630689					17.18	29.24	12.06	0.908333	0.5328					17.42	27.67	10.25	-0.5525	1.46662
	NB30_3	18.18	26.44	8.26	1.29	0.408951				NB30_3	18.18	28.65	10.47	1.64833	0.319008				NB30_3	18.17	25.46	7.29	0.705	0.613442				NB30_3	18.18	30.01	11.83	0.678333	0.624887				NB30_3	18.58	29.6	11.02	0.2175	0.860055
		18.15	26.53	8.38	1.41	0.376312					18.15	28.52	10.37	1.54833	0.341905					18.1	25.6	7.5	0.915	0.530344					18.15	30.04	11.89	0.738333	0.599431					18.52	29.31	10.79	-0.0125	1.0087

## Sheet: SiHa qPCR
	Bcl2									Survivin										Cyclin B									Cyclin A									CDK1
	Samples	GAPDH Cq	Bcl2 Cq	ΔCq	ΔΔCq	2^-ΔΔCq				Samples	GAPDH Cq	Survivin Cq	ΔCq	ΔΔCq	2^-ΔΔCq					Samples	GAPDH Cq	Cyclin B Cq	ΔCq	ΔΔCq	2^-ΔΔCq				Samples	GAPDH Cq	Cyclin A Cq	ΔCq	ΔΔCq	2^-ΔΔCq				Samples	GAPDH Cq	CDK1 Cq	ΔCq	ΔΔCq	2^-ΔΔCq
	Control1	18.651	32.6503	13.9994	0.140519	0.907193				Control1	18.651	24.03	5.37899	0.0880366	0.940802					Control1	17.3578	22.6732	5.31538	0.0579338	0.960639				Control1	20.32	25.03	4.71	-0.737778	1.66761				Control1	17.248	22.2764	5.02846	0.0792163	0.946572
		18.8012	32.6962	13.895	0.0362055	0.975217					18.8012	23.892	5.09078	-0.200174	1.14884						17.343	22.6742	5.33123	0.0737883	0.95014					20.24	24.91	4.67	-0.777778	1.71449					17.2667	22.3767	5.10994	0.160698	0.894592
	Control2	18.396	32.2014	13.8054	-0.0534595	1.03775				Control2	18.396	23.4182	5.02218	-0.268774	1.20478					Control2	17.0679	22.247	5.17912	-0.0783276	1.05579				Control2	16.82	22.39	5.57	0.122222	0.918771				Control2	16.7255	21.3484	4.62293	-0.326309	1.2538
		18.3502	32.2898	13.9397	0.0808361	0.94551					18.3502	23.427	5.07688	-0.214077	1.15996						17.0993	22.1522	5.05289	-0.20456	1.15233					16.81	22.36	5.55	0.102222	0.931597					16.6564	21.364	4.7076	-0.241641	1.18234
	Control3	20.4453	34.2986	13.8533	-0.00552055	1.00383				Control3	20.4453	26.059	5.61372	0.322769	0.799534					Control3	19.3423	24.6635	5.32116	0.0637134	0.956798				Control3	18.98	25.11	6.13	0.682222	0.623205				Control3	19.2421	24.3191	5.07698	0.127742	0.915263
		20.4101	34.0704	13.6603	-0.198581	1.14757					20.4101	25.9733	5.56318	0.27222	0.828045						19.3659	24.7108	5.3449	0.0874522	0.941183					19.01	25.05	6.04	0.592222	0.66332					19.1911	24.3406	5.14954	0.200293	0.870373
			Avg. ΔCq	13.8588								Avg. ΔCq	5.29096									Avg. ΔCq	5.25745								Avg. ΔCq	5.44778								Avg. ΔCq	4.94924
	IC25_1	18.6789	33.6962	15.0172	1.15839	0.448014				IC25_1	18.6789	24.6505	5.97155	0.680598	0.623907					IC25_1	17.7701	24.0188	6.24865	0.991206	0.503057				IC25_1	16.82	23.96	7.14	1.69222	0.30945				IC25_1	17.6257	23.501	5.87528	0.926042	0.5263
		18.5567	33.2127	14.656	0.797148	0.575486					18.5567	24.5337	5.977	0.686043	0.621556						17.6629	24.0081	6.34519	1.08774	0.470496					16.87	23.89	7.02	1.57222	0.33629					17.5486	23.5778	6.02918	1.07993	0.473051
	IC25_2	18.89	33.0335	14.1436	0.284723	0.820899				IC25_2	18.89	24.9386	6.04861	0.757658	0.591456					IC25_2	17.5886	23.9848	6.39616	1.13871	0.454166				IC25_2	17.88	24.71	6.83	1.38222	0.383627				IC25_2	17.7173	24.1878	6.47042	1.52118	0.348402
		18.8942	32.7434	13.8492	-0.00963023	1.0067					18.8942	24.8433	5.94914	0.658184	0.633676						17.5857	23.8916	6.30593	1.04849	0.483475					17.85	24.71	6.86	1.41222	0.375732					17.5651	23.7107	6.14558	1.19634	0.436382
	IC25_3	19.0772	34.1693	15.0921	1.23326	0.425354				IC25_3	19.0772	25.343	6.26574	0.974779	0.508818					IC25_3	18.2846	25.1499	6.86527	1.60782	0.328094				IC25_3	17.57	25.23	7.66	2.21222	0.215802				IC25_3	18.018	24.2655	6.24745	1.2982	0.406632
		19.0364	33.7177	14.6813	0.822475	0.565471					19.0364	25.3422	6.3058	1.01485	0.494881						18.288	25.1211	6.83306	1.57561	0.335501					17.57	25.22	7.65	2.20222	0.217303					18.1151	24.3989	6.28376	1.33451	0.396526
	IC50_1	20.2138	35.5895	15.3757	1.51687	0.349444				IC50_1	20.2138	27.8768	7.66299	2.37203	0.193174					IC50_1	19.1511	28.2625	9.11146	3.85401	0.0691557				IC50_1	19.31	29.02	9.71	4.26222	0.0521127				IC50_1	19.4867	29.0739	9.58723	4.63799	0.040163
		20.1553	35.5895	15.4342	1.57535	0.335563					20.1553	27.7714	7.61612	2.32516	0.199553						19.0433	28.1518	9.10855	3.8511	0.0692951					19.25	28.95	9.7	4.25222	0.0524751					19.045	29.0375	9.9925	5.04326	0.0303269
	IC50_2	18.6059	33.6403	15.0344	1.17553	0.44272				IC50_2	18.6059	25.9591	7.35316	2.06221	0.239449					IC50_2	17.0282	25.2837	8.25549	2.99805	0.125169				IC50_2	17.96	26.16	8.2	2.75222	0.148422				IC50_2	16.9872	24.5513	7.56411	2.61487	0.163247
		18.6586	33.4195	14.761	0.902143	0.535091					18.6586	25.8039	7.14536	1.8544	0.276547						17.0613	25.236	8.17467	2.91722	0.132382					17.92	26.28	8.36	2.91222	0.132841					16.93	24.632	7.70195	2.75271	0.148372
	IC50_3	18.7675	33.397	14.6295	0.770645	0.586155				IC50_3	18.7675	27.1182	8.35077	3.05981	0.119924					IC50_3	17.4822	26.9798	9.49761	4.24016	0.0529157				IC50_3	17.62	27.01	9.39	3.94222	0.0650538				IC50_3	17.3619	25.9377	8.57588	3.62664	0.0809603
		18.6267	33.6874	15.0607	1.20186	0.434714					18.6267	27.0431	8.41639	3.12543	0.114591						17.5615	27.0699	9.50835	4.25091	0.052523					17.7	26.98	9.28	3.83222	0.0702079					17.3378	25.9623	8.62443	3.67518	0.0782815
	FAK									MMP2										N Cadherin									Snail									E Cadherin
	Samples	GAPDH Cq	FAK Cq	ΔCq	ΔΔCq	2^-ΔΔCq				Samples	GAPDH Cq	MMP2 Cq	ΔCq	ΔΔCq	2^-ΔΔCq					Samples	GAPDH Cq	N Cad Cq	ΔCq	ΔΔCq	2^-ΔΔCq				Samples	GAPDH Cq	Snail Cq	ΔCq	ΔΔCq	2^-ΔΔCq				Samples	GAPDH Cq	E Cad Cq	ΔCq	ΔΔCq	2^-ΔΔCq
	Control1	17.39	23.29	5.9	0.228333	0.85362				Control1	17.39	32.5	15.11	0.296667	0.814131					Control1	17.39	30.03	12.64	0.111667	0.925518				Control1	17.39	27.57	10.18	0.0366667	0.974905				Control1	17.39	29.47	12.08	0.31	0.806642
		17.33	23.23	5.9	0.228333	0.85362					17.33	32.51	15.18	0.366667	0.775572						17.33	30.08	12.75	0.221667	0.857574					17.33	27.66	10.33	0.186667	0.878633					17.33	29.4	12.07	0.3	0.812252
	Control2	17.19	22.79	5.6	-0.0716667	1.05093				Control2	17.19	32.09	14.9	0.0866667	0.941696					Control2	17.19	30.14	12.95	0.421667	0.746562				Control2	17.19	27.62	10.43	0.286667	0.819794				Control2	17.19	28.81	11.62	-0.15	1.10957
		17.19	22.8	5.61	-0.0616667	1.04367					17.19	32.09	14.9	0.0866667	0.941696						17.19	29.75	12.56	0.0316667	0.978289					17.19	27.62	10.43	0.286667	0.819794					17.19	28.83	11.64	-0.13	1.09429
	Control3	16.96	22.46	5.5	-0.171667	1.12636				Control3	16.96	31.47	14.51	-0.303333	1.23399					Control3	16.96	29.07	12.11	-0.418333	1.33638				Control3	16.96	26.73	9.77	-0.373333	1.29534				Control3	16.96	28.62	11.66	-0.11	1.07923
		16.93	22.45	5.52	-0.151667	1.11085					16.93	31.21	14.28	-0.533333	1.44727						16.93	29.09	12.16	-0.368333	1.29086					16.93	26.65	9.72	-0.423333	1.34102					16.93	28.48	11.55	-0.22	1.16473
			Avg. ΔCq	5.67167								Avg. ΔCq	14.8133									Avg. ΔCq	12.5283								Avg. ΔCq	10.1433								Avg. ΔCq	11.77
10 µg/ml MNBE	NB10_1	16.37	22.48	6.11	0.438333	0.737987				NB10_1	16.37	31.53	15.16	0.346667	0.786399					NB10_1	16.37	29.07	12.7	0.171667	0.887816				NB10_1	16.37	26.07	9.7	-0.443333	1.35974				NB10_1	16.37	28.82	12.45	0.68	0.624165
		16.33	22.44	6.11	0.438333	0.737987					16.33	31.78	15.45	0.636667	0.643197						16.33	29.1	12.77	0.241667	0.845768					16.33	26.07	9.74	-0.403333	1.32256					16.33	28.81	12.48	0.71	0.61132
	NB10_2	16.74	23.07	6.33	0.658333	0.63361				NB10_2	16.74	32	15.26	0.446667	0.733736					NB10_2	16.74	30.15	13.41	0.881667	0.54274				NB10_2	16.74	26.97	10.23	0.0866667	0.941696				NB10_2	16.74	29.65	12.91	1.14	0.45376
		16.87	23.05	6.18	0.508333	0.703034					16.87	32.37	15.5	0.686667	0.621288						16.87	30.08	13.21	0.681667	0.623445					16.87	26.85	9.98	-0.163333	1.11987					16.87	29.55	12.68	0.91	0.532185
	NB10_3	17.11	23.69	6.58	0.908333	0.5328				NB10_3	17.11	32.01	14.9	0.0866667	0.941696					NB10_3	17.11	30.05	12.94	0.411667	0.751754				NB10_3	17.11	27.33	10.22	0.0766667	0.948246				NB10_3	17.11	30.26	13.15	1.38	0.384219
		17.14	23.77	6.63	0.958333	0.514651					17.14	32.11	14.97	0.156667	0.897095						17.14	30.35	13.21	0.681667	0.623445					17.14	27.34	10.2	0.0566667	0.961483					17.14	30.11	12.97	1.2	0.435275
20 µg/ml MNBE	NB20_1	16.08	22.15	6.07	0.398333	0.758734				NB20_1	16.08	31.34	15.26	0.446667	0.733736					NB20_1	16.08	29.33	13.25	0.721667	0.606397				NB20_1	16.08	27.11	11.03	0.886667	0.540862				NB20_1	16.08	28.72	12.64	0.87	0.547147
		16.06	22.17	6.11	0.438333	0.737987					16.06	31.37	15.31	0.496667	0.708742						16.06	29.31	13.25	0.721667	0.606397					16.06	27.14	11.08	0.936667	0.522439					16.06	28.94	12.88	1.11	0.463294
	NB20_2	16.19	22.26	6.07	0.398333	0.758734				NB20_2	16.19	31.59	15.4	0.586667	0.66588					NB20_2	16.19	29.33	13.14	0.611667	0.65444				NB20_2	16.19	27.06	10.87	0.726667	0.604299				NB20_2	16.19	29.08	12.89	1.12	0.460094
		16.15	22.25	6.1	0.428333	0.74312					16.15	31.25	15.1	0.286667	0.819794						16.15	28.59	12.44	-0.0883333	1.06314					16.15	27.04	10.89	0.746667	0.595979					16.15	29.06	12.91	1.14	0.45376
	NB20_3	16.98	23.13	6.15	0.478333	0.717806				NB20_3	16.98	32	15.02	0.206667	0.866537					NB20_3	16.98	29.61	12.63	0.101667	0.931956				NB20_3	16.98	26.48	9.5	-0.643333	1.56193				NB20_3	16.98	30.09	13.11	1.34	0.395021
		16.94	23.15	6.21	0.538333	0.688566					16.94	31.52	14.58	-0.233333	1.17555						16.94	29.12	12.18	-0.348333	1.27309					16.94	26.56	9.62	-0.523333	1.43727					16.94	29.87	12.93	1.16	0.447513
30 µg/ml MNBE	NB30_1	17.14	23.42	6.28	0.608333	0.655954				NB30_1	17.14	32	14.86	0.0466667	0.968171					NB30_1	17.14	30.01	12.87	0.341667	0.789129				NB30_1	17.14	27.04	9.9	-0.243333	1.18372				NB30_1	17.14	30.36	13.22	1.45	0.366021
		17.15	23.41	6.26	0.588333	0.665111					17.15	32.11	14.96	0.146667	0.903335						17.15	30	12.85	0.321667	0.800145					17.15	27.08	9.93	-0.213333	1.15936					17.15	30.42	13.27	1.5	0.353553
	NB30_2	17.07	23.5	6.43	0.758333	0.591179				NB30_2	17.07	33.06	15.99	1.17667	0.442372					NB30_2	17.07	30.85	13.78	1.25167	0.419963				NB30_2	17.07	27.2	10.13	-0.0133333	1.00928				NB30_2	17.07	30.48	13.41	1.64	0.320856
		17.13	23.54	6.41	0.738333	0.599431					17.13	33.51	16.38	1.56667	0.337587						17.13	31.39	14.26	1.73167	0.301104					17.13	27.23	10.1	-0.0433333	1.03049					17.13	30.45	13.32	1.55	0.34151
	NB30_3	16.74	23.16	6.42	0.748333	0.595291				NB30_3	16.74	32.34	15.6	0.786667	0.579682					NB30_3	16.74	30.39	13.65	1.12167	0.459563				NB30_3	16.74	27.26	10.52	0.376667	0.770215				NB30_3	16.74	30.24	13.5	1.73	0.301452
		16.79	23.18	6.39	0.718333	0.607799					16.79	32.3	15.51	0.696667	0.616996						16.79	29.74	12.95	0.421667	0.746562					16.79	27.21	10.42	0.276667	0.825496					16.79	30.23	13.44	1.67	0.314253

## Sheet: ME-180 qPCR
	Bcl2									Survivin									Cyclin B									Cyclin A									CDK1
	Samples	GAPDH Cq	Bcl2 Cq	ΔCq	ΔΔCq	2^-ΔΔCq				Samples	GAPDH Cq	Survivin Cq	ΔCq	ΔΔCq	2^-ΔΔCq				Samples	GAPDH Cq	Cyclin B Cq	ΔCq	ΔΔCq	2^-ΔΔCq				Samples	GAPDH Cq	Cyclin A Cq	ΔCq	ΔΔCq	2^-ΔΔCq				Samples	GAPDH Cq	CDK1 Cq	ΔCq	ΔΔCq	2^-ΔΔCq
	Control1	18.257	29.1948	10.9379	-0.28123	1.21523				Control1	18.257	24.0078	5.75082	0.136372	0.909804				Control1	17.1988	22.0942	4.89546	-0.1315	1.09543				Control1	17.23	23.36	6.13	-0.106667	1.07674				Control1	17.1988	22.3174	5.1186	-0.241822	1.18249
		18.2237	29.1852	10.9615	-0.257645	1.19553					18.2237	23.9753	5.75165	0.137203	0.90928					17.0596	22.0404	4.98073	-0.0462353	1.03257					17.27	23.32	6.05	-0.186667	1.13813					17.0596	22.2657	5.20608	-0.154344	1.11292
	Control2	17.596	29.4195	11.8236	0.604431	0.657731				Control2	17.596	23.2684	5.67244	0.0579958	0.960598				Control2	16.3074	21.5364	5.22894	0.201972	0.869362				Control2	16.99	23.92	6.93	0.693333	0.618423				Control2	16.3074	22.2492	5.9418	0.581373	0.668328
		17.6033	29.4289	11.8256	0.606454	0.656809					17.6033	23.2279	5.62454	0.0100947	0.993027					16.3398	21.6294	5.28953	0.262566	0.833604					16.92	23.83	6.91	0.673333	0.627056					16.3398	22.2917	5.95187	0.591448	0.663676
	Control3	18.0451	28.9272	10.8821	-0.336987	1.26312				Control3	18.0451	23.4829	5.43775	-0.176691	1.13029				Control3	16.8876	21.7538	4.86613	-0.160836	1.11793				Control3	16.78	22.66	5.88	-0.356667	1.28046				Control3	16.8876	21.8587	4.97106	-0.389367	1.30982
		18.0522	28.9363	10.8841	-0.335023	1.2614					18.0522	23.5016	5.44947	-0.164975	1.12115					16.9083	21.8093	4.901	-0.125966	1.09124					16.94	22.7	5.76	-0.476667	1.39152					16.9083	21.8815	4.97314	-0.387287	1.30793
			Avg. ΔCq	11.2191								Avg. ΔCq	5.61444								Avg. ΔCq	5.02696								Avg. ΔCq	6.23667								Avg. ΔCq	5.36042
	IC25_1	19.4249	30.9162	11.4913	0.272178	0.828068				IC25_1	19.4249	25.4672	6.04227	0.427826	0.743381				IC25_1	18.1485	23.8587	5.71023	0.683269	0.622752				IC25_1	18.26	25.47	7.21	0.973333	0.509328				IC25_1	18.1485	24.3529	6.20438	0.843952	0.557115
		19.4501	30.8582	11.4081	0.189005	0.87721					19.4501	25.6364	6.18633	0.571886	0.672737					18.0528	23.7115	5.65863	0.631663	0.645432					18.23	25.49	7.26	1.02333	0.491978					18.0528	24.4067	6.35389	0.993466	0.50227
	IC25_2	19.3579	32.79	13.4321	2.21295	0.215693				IC25_2	19.3579	26.0011	6.6432	1.02876	0.490133				IC25_2	18.7954	24.3274	5.53208	0.505114	0.704605				IC25_2	18.16	26.64	8.48	2.24333	0.211198				IC25_2	18.7954	24.3393	5.5439	0.183475	0.88058
		19.2985	32.306	13.0075	1.78837	0.289499					19.2985	26.0022	6.70373	1.08929	0.469993					17.6548	24.2906	6.63581	1.60884	0.327862					18.15	26.62	8.47	2.23333	0.212667					17.6548	24.3536	6.69881	1.33839	0.395462
	IC25_3	19.2431	30.8048	11.5617	0.342578	0.788631				IC25_3	19.2431	25.4885	6.24544	0.630999	0.645729				IC25_3	17.5043	23.1914	5.68708	0.660113	0.632829				IC25_3	18.18	25.27	7.09	0.853333	0.553504				IC25_3	17.5043	23.8601	6.35585	0.995426	0.501588
		19.2401	31.1022	11.8621	0.642981	0.640388					19.2401	25.4599	6.21976	0.60532	0.657326					17.6012	23.2829	5.68174	0.654771	0.635176					18.18	25.22	7.04	0.803333	0.573024					17.6012	23.9983	6.39711	1.03668	0.487447
	IC50_1	19.3745	31.5579	12.1834	0.964321	0.51252				IC50_1	19.3745	27.1218	7.74737	2.13293	0.227995				IC50_1	18.0947	26.0739	7.97926	2.9523	0.129202				IC50_1	18.61	26.95	8.34	2.10333	0.23272				IC50_1	18.0947	27.2147	9.12007	3.75965	0.0738301
		19.456	31.6517	12.1957	0.976543	0.508196					19.456	26.987	7.53096	1.91652	0.264893					18.037	26.0665	8.02954	3.00258	0.124777					18.66	26.95	8.29	2.05333	0.240927					18.037	26.9127	8.87565	3.51523	0.0874602
	IC50_2	19.3411	32.8953	13.5542	2.33511	0.198181				IC50_2	19.3411	26.7381	7.397	1.78255	0.290669				IC50_2	17.8534	25.3607	7.5073	2.48034	0.179203				IC50_2	18.1	26.89	8.79	2.55333	0.170361				IC50_2	17.8534	26.0218	8.16843	2.80801	0.142793
		19.3897	32.8989	13.5092	2.29006	0.204468					19.3897	26.6999	7.31022	1.69578	0.308688					17.7936	25.4032	7.60963	2.58267	0.166932					18.12	26.87	8.75	2.51333	0.17515					17.7936	25.8035	8.00994	2.64952	0.159373
	IC50_3	19.0315	30.9651	11.9336	0.714523	0.609407				IC50_3	19.0315	25.673	6.64152	1.02708	0.490702				IC50_3	17.6159	23.8649	6.24901	1.22204	0.428676				IC50_3	18.16	25.1	6.94	0.703333	0.614152				IC50_3	17.6159	24.4149	6.79904	1.43861	0.368922
		19.0724	30.8289	11.7565	0.53737	0.689026					19.0724	25.6345	6.56217	0.947726	0.518449					17.6947	23.8557	6.16099	1.13402	0.455644					18.09	25.2	7.11	0.873333	0.545884					17.6947	24.5095	6.81484	1.45442	0.364902
	FAK									MMP2									N Cadherin									Snail									E Cadherin
	Samples	GAPDH Cq	FAK Cq	ΔCq	ΔΔCq	2^-ΔΔCq				Samples	GAPDH Cq	MMP2 Cq	ΔCq	ΔΔCq	2^-ΔΔCq				Samples	GAPDH Cq	N Cad Cq	ΔCq	ΔΔCq	2^-ΔΔCq				Samples	GAPDH Cq	Snail Cq	ΔCq	ΔΔCq	2^-ΔΔCq				Samples	GAPDH Cq	E Cad Cq	ΔCq	ΔΔCq	2^-ΔΔCq
	Control1	18.69	24.38	5.69	-0.488333	1.40282				Control1	18.69	32.07	13.38	-0.168333	1.12376				Control1	18.69	30.37	11.68	-0.316667	1.24545				Control1	18.69	35.5	16.81	-0.24	1.18099				Control1	18.69	25.17	6.48	-0.248333	1.18783
		18.52	24.38	5.86	-0.318333	1.24689					18.52	32.07	13.55	0.00166667	0.998845					18.52	30.52	12	0.00333333	0.997692					18.52	35.5	16.98	-0.07	1.04972					18.52	25.07	6.55	-0.178333	1.13158
	Control2	17.87	24.42	6.55	0.371667	0.772889				Control2	17.87	31.7	13.83	0.281667	0.82264				Control2	17.87	30.12	12.25	0.253333	0.838956				Control2	17.87	34.83	16.96	-0.09	1.06437				Control2	17.87	24.75	6.88	0.151667	0.90021
		17.82	24.42	6.6	0.421667	0.746562					17.82	31.72	13.9	0.351667	0.783678					17.82	30.12	12.3	0.303333	0.810378					17.82	35.41	17.59	0.54	0.687771					17.82	24.7	6.88	0.151667	0.90021
	Control3	18.81	25.06	6.25	0.0716667	0.951538				Control3	18.81	32.11	13.3	-0.248333	1.18783				Control3	18.81	30.75	11.94	-0.0566667	1.04006				Control3	18.81	35.92	17.11	0.06	0.959264				Control3	18.81	25.67	6.86	0.131667	0.912776
		18.93	25.05	6.12	-0.0583333	1.04126					18.93	32.26	13.33	-0.218333	1.16339					18.93	30.74	11.81	-0.186667	1.13813					18.93	35.78	16.85	-0.2	1.1487					18.93	25.65	6.72	-0.00833333	1.00579
			Avg. ΔCq	6.17833								Avg. ΔCq	13.5483								Avg. ΔCq	11.9967								Avg. ΔCq	17.05								Avg. ΔCq	6.72833
	NB10_1	17.62	24.98	7.36	1.18167	0.440842				NB10_1	17.62	32.41	14.79	1.24167	0.422884				NB10_1	17.62	30.02	12.4	0.403333	0.756109				NB10_1	17.62	32.78	15.16	-1.89	3.70635				NB10_1	17.62	24.8	7.18	0.451667	0.731198
		17.52	24.99	7.47	1.29167	0.408479					17.52	32.24	14.72	1.17167	0.443908					17.52	29.92	12.4	0.403333	0.756109					17.52	32.8	15.28	-1.77	3.41054					17.52	24.81	7.29	0.561667	0.677519
	NB10_2	17.68	24.73	7.05	0.871667	0.546515				NB10_2	17.68	31.81	14.13	0.581667	0.668191				NB10_2	17.68	29.7	12.02	0.0233333	0.983957				NB10_2	17.68	33.55	15.87	-1.18	2.26577				NB10_2	17.68	24.67	6.99	0.261667	0.834124
		17.7	24.76	7.06	0.881667	0.54274					17.7	31.69	13.99	0.441667	0.736284					17.7	29.77	12.07	0.0733333	0.950439					17.7	33.56	15.86	-1.19	2.28153					17.7	24.68	6.98	0.251667	0.839926
	NB10_3	18.02	25.3	7.28	1.10167	0.465978				NB10_3	18.02	32.56	14.54	0.991667	0.502896				NB10_3	18.02	30.24	12.22	0.223333	0.856584				NB10_3	18.02	33.62	15.6	-1.45	2.73208				NB10_3	18.02	25.25	7.23	0.501667	0.70629
		18	25.3	7.3	1.12167	0.459563					18	32.72	14.72	1.17167	0.443908					18	30.24	12.24	0.243333	0.844791					18	33.86	15.86	-1.19	2.28153					18	25.25	7.25	0.521667	0.696567
	NB20_1	17.66	25.46	7.8	1.62167	0.32496				NB20_1	17.66	32.01	14.35	0.801667	0.573686				NB20_1	17.66	30.28	12.62	0.623333	0.649169				NB20_1	17.66	33.12	15.46	-1.59	3.01049				NB20_1	17.66	25.08	7.42	0.691667	0.619138
		17.66	25.46	7.8	1.62167	0.32496					17.66	32.39	14.73	1.18167	0.440842					17.66	30.29	12.63	0.633333	0.644685					17.66	33.1	15.44	-1.61	3.05252					17.66	25.06	7.4	0.671667	0.627781
	NB20_2	17.8	25.73	7.93	1.75167	0.296959				NB20_2	17.8	32.15	14.35	0.801667	0.573686				NB20_2	17.8	30.87	13.07	1.07333	0.47522				NB20_2	17.8	33.28	15.48	-1.57	2.96905				NB20_2	17.8	25.23	7.43	0.701667	0.614861
		17.78	25.66	7.88	1.70167	0.307431					17.78	32.24	14.46	0.911667	0.531571					17.78	30.88	13.1	1.10333	0.46544					17.78	33.03	15.25	-1.8	3.4822					17.78	25.27	7.49	0.761667	0.589815
	NB20_3	17.35	25.45	8.1	1.92167	0.263949				NB20_3	17.35	32.74	15.39	1.84167	0.278999				NB20_3	17.35	30.12	12.77	0.773333	0.585064				NB20_3	17.35	32.59	15.24	-1.81	3.50642				NB20_3	17.35	24.8	7.45	0.721667	0.606397
		17.44	25.48	8.04	1.86167	0.275158					17.44	32.36	14.92	1.37167	0.386445					17.44	30.2	12.76	0.763333	0.589134					17.44	32.47	15.03	-2.02	4.05584					17.44	24.88	7.44	0.711667	0.610614
	NB30_1	18.86	27.3	8.44	2.26167	0.208531				NB30_1	18.86	33.39	14.53	0.981667	0.506394				NB30_1	18.86	32.29	13.43	1.43333	0.370274				NB30_1	18.86	35.29	16.43	-0.62	1.53688				NB30_1	18.86	27.36	8.5	1.77167	0.29287
		18.92	27.3	8.38	2.20167	0.217386					18.92	33.39	14.47	0.921667	0.527899					18.92	32.69	13.77	1.77333	0.292532					18.92	35.34	16.42	-0.63	1.54756					18.92	27.32	8.4	1.67167	0.313891
	NB30_2	18.26	26.7	8.44	2.26167	0.208531				NB30_2	18.26	32.99	14.73	1.18167	0.440842				NB30_2	18.26	31.31	13.05	1.05333	0.481854				NB30_2	18.26	33.21	14.95	-2.1	4.28709				NB30_2	18.26	25.98	7.72	0.991667	0.502896
		18.19	26.68	8.49	2.31167	0.201428					18.19	33.05	14.86	1.31167	0.402855					18.19	31.4	13.21	1.21333	0.431271					18.19	32.9	14.71	-2.34	5.06303					18.19	25.98	7.79	1.06167	0.479078
	NB30_3	19.12	28.16	9.04	2.86167	0.137579				NB30_3	19.12	34.03	14.91	1.36167	0.389132				NB30_3	19.12	32.28	13.16	1.16333	0.44648				NB30_3	19.12	35.07	15.95	-1.1	2.14355				NB30_3	19.12	27.45	8.33	1.60167	0.329496
		19.12	28.11	8.99	2.81167	0.142431					19.12	34.51	15.39	1.84167	0.278999					19.12	32.29	13.17	1.17333	0.443396					19.12	35.46	16.34	-0.71	1.6358					19.12	27.41	8.29	1.56167	0.33876
